# Supplementary material for: Ventromedial hypothalamus relays chronic stress inputs and exerts bidirectional regulation on anxiety state and related sympathetic activity
Source: Front Cell Neurosci. 2023 Dec 14;17:1281919. doi: 10.3389/fncel.2023.1281919 (PMC10755867; doi:10.3389/fncel.2023.1281919)
Supplement: Supplementary file 2 [file Table_1.XLSX]

## Sheet: Fig 1+ sFig1
	Mice #	OFT: Time in Central(s)	OFT: Entries into Central	EPM: Time in Open Arm(s)	EPM: Entries into Open Arm	Serum NE (ng/μL)	Serum cortisol (ng/μL)	Serum renin (ng/μL)
Control	1	53.1	36	116.1	15	32.1905	44.6538	345.352
	2	59.1	41	140.9	22	31.0049	65.4094	1041.21
	3	69.5	45	117.5	22	36.1594	69.8288	638.313
	4	65.7	19	152.2	27	28.8837	62.543	652.81
	5	67.5	37	104.1	30	29.3372	56.5896	1200.94
	6	72.6	34	128.5	18	32.7711	103.31	926.688
	7	47.8	22	94	33	31.2641	69.4211	871.383
Stress	1	30.2	17	93.2	23	47.2789	153.956	1497.1
	2	25.3	15	82.1	13	43.2171	171.809	738.121
	3	13.5	12	97.6	15	44.8099	192.853	1462.14
	4	21.5	18	81.8	18	31.3935	226.098	1329.35
	5	26.2	20	70.6	14	35.8375	205.681	1453.48
	6	31.3	25	110	18	44.1302	155.588	857.54
	7	37.5	15	88.7	16	35.0125	218.888	1442.43

## Sheet: Fig 2
	control	stress
c-fos signal	9	50
	18	54
	14	45
	12	38
	10	53
OFT Time in Central(s)								OFT Entries into Central						EPM Time in Open Arm						EPM Entries into Open Arm
mCherry	OFF	94	100.2	89.8	72.6	94.2		30	33	14	26	14		112	104	60.1	114.5	90.8		7	12	10	19	10
	ON	61.9	117.4	95.2	57.4	90.8		19	25	21	20	23		107.4	99.1	64	88.8	65.3		14	11	14	8	15
ChR2	OFF	111.1	126.8	90.8	82.6	69.4		14	11	12	15	19		91.4	107.6	67	100.1	66.8		9	15	7	10	15
	ON	76.1	64.8	62.3	31.2	44.1		6	14	7	2	17		32.4	39.1	19.3	47.9	25.4		5	5	3	4	7
	Heart rate change					Respiratory rate change
	mCherry	ChR2				mCherry	ChR2
	6.42684	22.3364				-0.6321	2.44572
	-8.35178	13.8538				-2.81465	-2.26246
	5.6613	15.7904				-4.59397	6.40901
	-4.24502	22.9062				-2.06375	9.92857
	-0.48837	18.3555				0.12625	-1.66113
		15.7541					0.126246

## Sheet: Fig 3
OFT Time in Central(s)								OFT Entries into Central						EPM Time in Open Arm						EPM Entries into Open Arm
mCherry	OFF	52.2	78.3	62.1	55.2	62.3		21	20	20	16	16		28.5	40.6	32.4	40.8	42.9		12	5	13	8	7
	ON	51.3	72.7	37.6	53.8	24		16	14	16	22	19		42.1	43.6	41	34	22.6		12	7	8	7	15
NpHR	OFF	57.9	57.2	50.5	45.5	64.4		21	16	11	10	12		33.9	21.7	25.6	34	37.8		10	12	13	16	12
	ON	101.2	92	87	87.5	85.9		22	30	19	20	10		72.9	55	56.9	45.9	72.1		20	20	16	10	20
	Heart rate change					Respiratory rate change
	mCherry	NpHR				mCherry	NpHR
	5.06977	-17.8885				-3.98007	-2.38562
	2.86971	-30.9549				3.34884	-1.19077
	-2.82392	-5.0516				-1.16836	-1.19077
	4.73422	-17.4861				-4.19018	-15.2768
	5.06977	-8.82126				-1.19934	-2.69289

## Sheet: Fig 4
Glutamate			Frequency			Amplitude			amp			interval			APV NBQX amp.			APV NBQX frequency
Control	Stress		Control	Stress		Control	Stress		Control	Stress		Control	Stress		Baseline	Antagonist		Baseline	Antagonist
11.97	43.575		2.1	4.7		-7.70095	-9.9021		11.9762	6.46286		228.5	10.8		-13.5211	0		4.1	0
10.97	33.0775		1.8	6.4		-8.77804	-14.1477		10.6144	9.83127		781	62		-10.1354	0		5.5	0
7.21	21.765		3.4	7.2		-8.73922	-13.1131		5.61497	18.8127		196.7	155		-10.1885	-6.13399		5.9	0.6
5.415	15.17		2.1	5.7		-7.74024	-12.2275		6.77812	5.54219		1965.1	256.7		-13.0621	-6.018		6.1	0.2
6.08	12.9475		4.3	5.3		-12.5631	-13.8316		9.57517	5.81589		98	960.7		-11.1437	0		2.9	0
6.195	16.215		1.2	3.5		-9.17605	-10.3655		6.28614	8.92441		1161.6	274.2
6.1025	10.255								14.07	13.185		77.1	228.4
4.49	8.83								5.83951	12.248		29	316.3
3.1025	3.47								5.96799	35.6625		670.9	260.5
2.79	4.275								6.34178	14.4989		1359.4	1783.6
									11.6144	14.8551		771.1	819.1
									8.94822	15.4159		534.3	17
									6.64362	7.64514		90.6	41.8
									6.18614	8.68876		122.1	13.1
									6.83729	35.9749		309.2	184.9
									12.5485	8.32763		21.7	15.4
									6.46914	13.2606		271.9	65.8
									5.78249	43.606		865.1	41.4
									7.99287	9.56444		285.1	26.7
									20.7063	10.3607		144.9	175.2
									15.9038	8.19828		571.6	385.1
									6.80017	41.7115		1163.6	67.9
									7.71999	14.5583		142.9	238.7
									6.06894	21.0214		822	142.6
									6.2211	13.549		2178.9	122.4
									7.24009	32.6676		271.6	141.8
									9.097	26.325		769.4	80.6
									5.98679	31.0114		158.4	72.1
									8.64309	17.1724		72.2	155.2
									8.6806	16.4411		884.1	100.2
									6.37495	12.1923		938.7	93.4
									7.76796	7.09834		16.3	261.5
									8.90263	11.3147		159.1	197.9
									8.56061	7.29172		243.8	157.1
									9.71256	24.859		347.3	86.8
									5.97962	8.81835		285	90.3
									10.3637	12.1716		183	43.9
									6.92821	18.8731		120.2	14.3
									7.56906	7.78365		1454.9	23.9
									16.5956	14.0993		1756.8	11.4
									13.4902	13.7502		19.1	27.3
									9.49651	7.96707		47	46.6
									11.6694	8.41846		1119.4	189.4
									15.4529	11.8969		983.8	83
									6.72119	11.2018		793.1	657.5
									9.32493	7.44511		72.8	104
									26.0339	6.32832		70.9	104
									17.2923	44.8858		815.4	706
									8.50766	7.83749		15.5	842.1
									7.97313	5.97229		154.6	168.2
									8.19965	9.46674		321.1	121.5
									6.99783	8.50285		1179.1	55.7
									9.29393	14.1039		817.8	327.4
									8.63302	9.46934		133.6	38.7
									8.0201	7.54176		177.7	241.4
									8.97316	9.32755		62.4	144.7
									11.1864	8.87558		233.3	1031.4
									15.2702	9.74654		271.1	167.6
									7.0153	10.4873		207.1	306
									13.2374	6.28695		81	406.4
									5.21718	10.2893		63.7	322.4
									8.93276	11.6867		21.3	558
									11.2542	9.06957		19.6	25.1
									6.35974	9.05181		62.5	310.1
									8.03223	12.265		45.9	306.3
									9.93638	9.01968		77.9	288.2
									6.27191	11.1899		743.9	302.5
									7.04935	24.8203		1099.8	157
									8.82219	19.719		17.2	437.5
									6.28278	8.6153		151.6	34.1
									10.8582	29.8008		238.3	260.9
									14.4494	9.8488		29.8	12.6
									5.5185	11.0201		895.1	59.9
									12.6446	7.98944		246	338.9
									5.5828	14.167		812.9	394.6
									7.91385	10.6038		90.8	121.1
									7.96829	7.56601		59.9	12.2
									6.99973	9.47324		253	11.9
									8.62204	15.3051		40.9	233.9
									13.2122	15.2234		629.5	64.4
									7.9373	6.00647		691.6	281
									6.12175	11.0582		217.9	81.2
									8.04359	20.6132		61.1	101
									7.65561	12.352		158.4	40.4
									8.13956	8.17881		170	445
									7.83982	17.3924		14.7	15.5
									18.831	15.3123		694	85.2
									7.41677	7.1232		3573.5	88.9
									11.174	31.6278		322	100
									6.53164	8.69582		42.4	119.8
									6.29007	17.8951		1167.3	116.9
									9.79593	13.8518		378.9	393.3
									6.1886	7.53152		99.8	377.1
									8.89116	11.1644		619.7	65.1
									6.90904	13.2922		531.1	89.1
									7.21442	11.5003		817.2	163.9
									10.0598	6.96543		84.3	165.8
									11.4757	11.1176		185.9	140.4
									8.66917	9.30633		665.7	34.1
									6.20022	39.4187		81.5	65.5
									10.42	14.8999		233.3	61.7
									8.00118	8.36007		33.1	104.5
									8.71702	8.61856		9.8	217.7
									8.59439	10.1405		457.9	45.5
									6.03443	13.8293		448.9	419
									8.26926	20.8038		204.4	61.4
									15.9795	24.065		344.9	142.2
									6.5609	26.4389		542	127
									7.88136	7.37413		61.1	472.9
									6.17638	24.2934		80	105.5
									6.94081	8.71433		34.5	282.4
									8.38447	18.655		91.6	140.2
									8.32045	7.84506		250.7	565
									5.7677	7.18687		21.1	138.4
									5.88157	13.5066		246.4	34.6
									22.5595	15.4533		42.9	210.2
									8.91149	6.10617		17.1	164.4
									5.3432	8.23881		45.1	37.5
									5.52572	9.94186		1000.2	488.8
									11.0737	20.2499		691.3	71.5
									11.767	9.67443		68.4	95.5
									8.23853	18.5292		236.8	39.3
									5.64011	19.6882		129.8	32.4
									12.0682	9.07971		37.4	19.1
									6.09234	6.27048		364.9	26.4
									5.47168	14.5532		77.2	16.8
									8.29247	7.85089		467.3	95.8
									5.94629	8.35938		211.5	57
									21.6802	8.05156		505.2	63.3
									5.95411	10.1679		32.4	456.8
									7.19378	15.7657		226.1	195.9
									10.957	9.21264		24.2	307.3
									6.5797	6.6999		262.9	146.2
									5.99976	8.87432		189.3	361.3
									5.72153	12.2395		132.8	13.6
									5.79512	7.37308		80.2	403
									5.78421	8.53941		28.8	145.7
									5.46191	11.5934		86.9	97.6
									6.60246	35.5905		118.7	42.5
									8.41856	9.08977		86.8	75.3
									13.0889	11.1504		385.5	25.3
									7.37747	6.80578		27.9	27.2
									7.75865	17.2218		242.2	81.4
									22.2415	9.95237			30.2
									7.52379	6.70578			46.2
									5.82532	6.36712			432.8
									15.9352	6.38882			46.2
									8.94025	6.38777			524.8
									16.0107	12.1154			298.1
										12.8252			40.1
										8.74393			167.3
										15.0004			514.2
										6.79729			195.1
										6.82997			40.9
										6.8722			63.4
										25.4479			137
										10.3241			165.3
										32.0372			39
										7.09419			54.9
										13.4274			82.3
										8.31923			20.7
										17.7752			34.1
										22.686			443
										13.426			200.5
										9.36439			37
										8.6198			82.5
										10.4889			179.8
										12.2337			61.3
										8.28955			30.7
										5.53365			37.5
										26.992			80
										10.4929			50.3
										8.66447			412.6
										10.3004			75.7
										7.03294			200.2
										22.6866			393
										14.1655			237.9
										6.76016			118.1
										34.4408			86.7
										9.13384			238.7
										12.2278			19.5
										8.36154			197.7
										11.388			58.5
										7.02669			107.3
										8.57317			137.1
										7.56827			212.3
										7.71668			36.4
										7.14318			89.4
										17.153			113.4
										9.4685			26.5
										13.8153			87.2
										9.57184			12
										16.2398			248.1
										21.3688			62
										21.1945			98.5
										11.0903			40.1
										15.964			12.4
										8.39531			159
										7.98243			69.9
										33.863			126.3
										35.8862			123.7
										11.3182			196.8
										8.86621			43.7
										16.9177			98.3
										7.73722			140
										14.7058			83.4
										7.05461			112.2
										40.8176			125.8
										7.00815			224.8
										8.6236			262.3
										18.4777			70.3
										10.5883			167.8
										7.43785			37.3
										7.23914			20.1
										13.4696			259.1
										6.81002			40
										5.62126			159.7
										8.3248			23.5
										28.2741			345.5
										10.3201			125.9
										7.78277			283
										38.414			300.8
										16.9684			130.9
										16.095			214.8
										7.31367			23
										9.77173			68.2
										19.0644			48
										17.3473			73.6
										7.28774			202
										9.80519			43.8
										8.50719			108.7
										19.0859			41.5
										7.35045			59.8
										23.3561			448.9
										6.68569			530
										8.44792			437.1
										6.60197			54.5
										6.36897			32.7
										17.2325			143.1
										6.44924			65.2
										9.493			44.5
										8.15314			191.5
										10.8203			320.9
										7.75821			42
										11.8894			84.8
										29.6656			183.7
										21.3855			29.8
										8.97399			130.1
										7.44362			63.8
										11.0761			23.7
										9.70408			31.1
										8.06077			13.5
										8.29371			108.9
										6.89517			754.7
										6.02161			210.3
										8.63255			35.3
										12.2998			117.4
										8.10021			10.6
										15.2052			144.3
										8.31396			433.8
										12.4			107.8
										12.6192			63.4
										10.0281			435.1
										7.43641			607.3
										8.96967			84.9
										25.5761			43.8
										11.5936			136.8
										10.059			384.8
										8.59708			358.3
										9.91885			134.7
										11.0936			353
										7.32801			107.8
										8.366			298.9
										6.43981			117.4
										8.07421			82.5
										9.90583			180.9
										8.29285			37.1
										6.6156			70.3
										18.5839			289.8
										6.9621			13.9
										13.5252			233.3
										7.92783			67.7
										7.20967			193.4
										9.00575			15.8
										11.3462			25.1
										9.37153			107.9
										13.046			13
										6.05529			97.3
										7.68209			221.7
										6.20946			38.4
										9.10856			94
										10.4041			943.9
										6.64351			16.4
										5.40137			30.8
										6.8757			97.9
										9.72504			50.5
										9.29331			343
										32.6056			262.6
										11.5416			295.4
										6.85214			283.9
										9.73646			121
										6.99823			46.4
										8.81872			299.5
										8.32059			47.9
										7.30539			535.4
										8.50356			142.7
										7.09436			40.1
										8.51001			382.1
										7.70373			448.6
										22.8369			41.6
										7.4471			22.4
										6.52896			212.8
										7.8512			67.2
										31.8895			143
										6.03477			65.5
										6.17521			162.9
										16.2239			233.5
										5.67793			39.2
										14.9417			254.6
										6.44539			710.7
										6.70682			306.3
										8.13756			27
										6.49021			149.2
										5.94865
										7.32365
										8.53341
										21.6608
										9.24928
										0

## Sheet: Fig 5
	c-fos expression in PVN					eEPSC -ANTAGONIST
	Control	Stress				ACSF	Antagonist
	46	89				172	8.0715
	55	154				72	8.5
	40	130				80	16.29
	38	123				109	10.4
	62	72

## Sheet: sFIG2
Frequency			Amplitude			amp			interval
Control	Stress		Control	Stress		Control	Stress		Control	Stress
0.9	6.5		-6.32883	-9.53812		5.48702	8.98874		2262.6	35
3.6	6.1		-7.26699	-9.0457		6.12656	7.07887		502.7	241.1
1.4	3.5		-7.26491	-7.28711		8.49639	5.75873		686.3	136.8
3.3	5.2		-6.5549	-7.98564		5.21469	5.11492		815.5	135.6
1.5	5.7		-7.10232	-13.1322		6.09252	6.79111		600.6	66.4
1.5	3.3		-6.26615	-8.31647		7.01145	7.69819		804.7	60.8
						5.61855	5.92275		636	22.7
						6.1838	9.62884		1582.5	317.7
						6.72846	23.1298		201.5	97
						10.1786	6.87274		175.1	12.5
						5.08509	7.01474		53.8	316.3
						7.4613	5.19838		241.8	236.7
						5.25591	5.81454		15.7	147.8
						5.98434	6.73217		339.9	616.2
						5.86807	10.7455		300.8	60.1
						6.50753	6.20236		521.8	83.8
						5.21747	6.66421		1483	70.3
						6.07837	6.86463		12.4	253.7
						5.86282	5.57473		427.1	47.4
						10.7249	5.38732		217.6	77
						7.31879	9.41851		24.4	212.6
						7.00216	7.71905		11.2	24.5
						7.02684	5.15733		495.3	58.2
						7.49658	5.803		603	253.4
						6.53174	5.23948		438.3	28.3
						5.53072	11.1259		75.7	120.3
						6.88121	9.15196		314.5	478.8
						12.884	13.9176		21.6	25.1
						8.80644	11.3901		14.4	18.7
						5.68382	5.42408		113.2	159.8
						5.52926	6.6609		83.6	100.4
						10.5886	14.8923		165.2	60.8
						10.8441	9.33175		177.8	19.4
						9.16939	5.30693		77.7	330.2
						9.49825	5.1544		324.1	203.5
						5.28883	5.13221		28.4	466.2
						6.97127	5.35992		740.7	194.1
						7.47255	5.6419		18.7	91.6
						5.86361	7.73524		377.4	298.9
						6.83535	5.31064		24.7	85.1
						5.104	7.3338		199.4	147.5
						5.16313	7.20896		142.7	339.5
						10.729	7.56453		631.7	45.2
						5.82793	7.94288		1323.1	29
						6.33108	9.11654		1043.1	165.3
						7.24245	9.08997		666.5	243.8
						5.98172	7.10994		291	55.8
						10.7537	6.59248		719.3	287.1
						16.527	6.57773		19	74.3
						5.74245	7.11751		1382.8	51.5
						5.63468	9.6236		278	117.8
						6.4436	5.94491		123	102.2
						5.98823	6.05788		218.8	71.6
						5.95465	8.78572		15.5	134.6
						5.4012	7.10029		826.7	32.5
						6.98881	5.17223		1836	196.1
						5.68607	6.40936		13.6	54.3
						6.6906	9.86517		24.1	79.4
						6.70272	6.09281		73.3	264.3
						6.51049	7.24784		128.6	178.8
						9.00406	9.46561		70	48.8
						5.74249	9.7817		483.9	213.8
						6.06848	5.91865		24.7	63.2
						5.16931	5.74142		450.3	19.9
						6.5162	5.90474		86	107
						6.30704	5.05		427.8	57.7
						5.92945	5.43508		197.4	9.5
						7.43216	6.90538		188.2	549.3
						5.43672	6.87117		161.7	19.4
						6.73121	5.05734		163.2	122
						5.20784	6.7592		298.5	189.8
						5.3606	5.74488		247.6	101.7
						5.15244	7.74115		46.5	10.3
						6.12354	9.50386		431.9	77.4
						6.45348	5.62537		78	20.9
						5.51352	6.88073		36	116.9
						6.02775	10.4751		338.3	83.2
						6.1102	8.9108		431.6	44.1
						5.07115	5.71702		21.7	62.8
						6.696	8.55982		712.6	76.7
						17.3579	9.44988		617	21.1
						7.94932	11.5709		122.1	60.7
						5.42963	13.2495		348.6	63.9
						6.71716	8.11094		1699.6	147.3
						5.76273	5.7817		368.9	21.3
						8.91855	10.4423		995.3	274.2
						5.60031	7.03274		431.6	616.8
						5.6193	8.08272		12.8	284.1
						5.20474	12.862		112.7	98.7
						5.47312	6.854		36	82.6
						7.24626	7.73223		63.4	15.9
						6.46858	12.3169		176.7	358.5
						6.84901	11.5433		346.6	44
						14.3168	9.40811		2105.7	22.9
						5.28028	10.3478		473.2	226.6
						6.00468	6.28594		355.1	70.9
						12.4805	7.55337		2183	63
						6.75188	7.02134		316.6	191.5
						6.71543	9.48361		2026.5	185
						5.68459	11.0618		20.4	40.4
						5.57435	9.86974		313.2	321.5
						7.2678	6.46876		61	35.7
						6.12921	6.20849			17
						5.31196	7.03112			45.7
						5.26123	6.50351			538.1
						6.63518	7.64704			32.3
						6.27187	7.65465			89.6
							6.58037			66.1
							10.3379			128.8
							12.1717			25.4
							15.2579			239.8
							5.21631			299.1
							6.37765			98.3
							6.79164			328.2
							7.32758			11.3
							15.5595			60.1
							6.95434			164.8
							5.40321			141.2
							7.66114			27.5
							8.3929			51.6
							14.4155			236.1
							5.96506			66.1
							9.14784			251.9
							9.43027			31.2
							5.65106			30.5
							13.1978			351.8
							16.7231			901.2
							5.69467			344.5
							14.903			337.8
							5.45403			292.6
							9.70313			264.4
							6.06981			925.9
							9.02927			134.4
							13.5974			338.9
							7.27423			681.8
							5.49894			322.1
							9.6883			452
							11.4591			88.2
							13.7609			43
							5.96653			723.8
							11.7374			12.5
							5.50466			301
							16.5317			274.8
							11.203			100.3
							5.41176			123.2
							15.0164			55.3
							5.17782			133.5
							6.77929			278.7
							16.724			515.8
							11.1015			231.6
							6.1479			587.4
							9.37932			112.5
							15.4636			19.1
							5.82897			29.4
							10.6839			102.3
							8.17656			160.5
							6.97941			119.8
							10.6852			338.8
							7.84125			181.8
							7.32944			186.8
							15.258			156.4
							17.5212			237.8
							8.61262			100.9
							7.28205			97.3
							9.85487			232.6
							6.09824			225.3
							8.63658			40.1
							12.8337			253.2
							7.3295			692
							8.03786			283.5
							7.5782			330.2
							11.1851			203.6
							6.39539			20.2
							11.8885			11.3
							7.68628			41.6
							5.64177			19.3
							11.7789			18.1
							22.1357			76.9
							7.61191			29.3
							10.372			98.5
							9.2928			240.3
							8.04386			12.7
							31.2505			300.5
							10.7588			402
							18.4931			119.4
							7.47418			463.9
							23.0605			436.5
							6.03096			610.9
							8.25932			13.2
							21.0808			197.1
							21.2985			82.5
							8.24286			516.9
							6.45701			18.3
							12.7578			88.3
							14.1954			341.9
							10.0584			437.3
							7.27531			27.3
							7.14209			329.4
							18.3779			233.4
							7.19931			48
							21.6826			112.6
							7.67935			139.3
							8.43336			15.2
							26.473			91.4
							8.68142			94.3
							19.7633			33
							8.07977			63.1
							22.9972			19.1
							11.0967			20.8
							14.0477			360.1
							25.002			20.2
							20.8692			32.6
							29.6797			167.9
							10.5517			15.1
							9.84375			322
							5.84985			774.703
							6.67534			105.899
							5.93166			373.199
							10.55			259.902
							6.27186			893.797
							8.04625			44.2031
							6.77457			32.3984
							7.66852			586.301
							22.4616			299.598
							20.5367			330.301
							26.6936			2254.3
							12.0249			162.801
							8.04131			331.699
							14.6145			409.398
							6.04149			509.801
							6.86742			189.402
							6.82337			17.5002
							13.4124			9.99984
							9.17221			268.699
							12.0014			16.8009
							6.87442			28.3984
							6.54808			72.3008
							7.59442			62.3984
							9.15701			77.3008
							8.06269			35.5001
							7.00981			47.1992
							9.40652			21.3008
							12.4511			58.3009
							11.8289			339.398
							5.76041			228
							6.15511			277.102
							8.52201			77.6016
							7.84968			104.898
							7.67275			258.602
							13.7609			80.2031
							9.61296			341.602
							6.9307			136.898
							6.64163			575.696
							6.75088			134.703
							6.96691			135
							8.20641			81.3984
							6.38801			305.5
							11.1961			113.594
							8.81952			17.9061
							10.0872			64
							6.15926			57.5939
							7.45727			169.602
							7.55314			14.8983
							6.16056			130.406
							6.71377			105.695
							8.9717			32.3048
										180.5
										434.297
										12.6016
										54.1954
										274.805
										175.899
										287.297
										77.2032
										204.703
										22.7969
										636.203
										79.9998
										55.7968
										232.797
										197.805
										298.899
										147.203
										162.297
										482.5
										189.102
										162.805
										48.9999
										25.0001
										70.1954
										223.601
										44.6016
										92.8984
										102.5
										369.297
										51.8047
										135.898
										64.3986
										41.5
										294.101
										339
										190.601

## Sheet: sFIG3
c-fos expression in BNST			c-fos expression in LH			c-fos expression in AHC
Control	Stress		Control	Stress		Control	Stress
9	79		13	15		29	35
20	58		12	58		23	20
10	62		16	40		15	13
14	54		24	45		18	25
26	82		35	50		20	18
